# Supplementary material for: COVID-related disruptions to colorectal cancer screening, diagnosis, and treatment could increase cancer Burden in Australia and Canada: A modelling study
Source: PLoS One. 2024 Apr 1;19(4):e0296945. doi: 10.1371/journal.pone.0296945 (PMC10984523; doi:10.1371/journal.pone.0296945)
Supplement: S1 Data — (XLSX) [file pone.0296945.s002.xlsx]

## Sheet: Cases
Colorectal cancer cases diagnosed per year (crude event numbers)
	Australia										Canada
	Crude cases				Case number difference from No Pandemic			Case number % change from No Pandemic			Crude cases				Case number difference from No Pandemic			Case number % change from No Pandemic
Year	No pandemic	Status quo	Mitigation 15%	Mitigation 5%	Status quo	Mitigation 15%	Mitigation 5%	Status quo	Mitigation 15%	Mitigation 5%	No pandemic	Status quo	Mitigation 15%	Mitigation 5%	Status quo	Mitigation 15%	Mitigation 5%	Status quo	Mitigation 15%	Mitigation 5%
2017	17187.8	17187.8	17187.8	17187.8	0	0	0	0	0	0	21797.2	21856.1	21852.3	21910	0	0	0	0	0	0
2018	17569.9	17569.9	17569.9	17569.9	0	0	0	0	0	0	21743.8	21708.8	21737.5	21758	0	0	0	0	0	0
2019	17734.5	17734.5	17734.5	17734.5	0	0	0	0	0	0	22140.7	22182.8	22120.5	22153	0	0	0	0	0	0
2020	17916.6	16674.5	16674.5	16674.5	-1242.06	-1242.06	-1242.06	-0.0693245	-0.0693245	-0.0693245	22305	20564.8	20534.5	20606.3	-1740.2	-1770.55	-1698.7	-0.0780184	-0.0793791	-0.0761578
2021	18065.7	17635.6	17635.6	17635.6	-430.083	-430.083	-430.083	-0.0238066	-0.0238066	-0.0238066	22394.9	22737	22711.1	22724.8	342.1	316.2	329.9	0.0152758	0.0141193	0.014731
2022	18290.9	18569.4	18843.8	19741.8	278.501	552.865	1450.83	0.0152262	0.0302262	0.0793195	22541.5	23247.5	23215.8	23274.7	706	674.25	733.1	0.0313199	0.0299114	0.0325222
2023	18524	18787.7	19065.5	18602.4	263.709	541.568	78.4689	0.0142361	0.0292361	0.00423607	22938.9	23103.3	23174	23145.6	164.353	235.053	206.653	0.0071648	0.0102469	0.00900883
2024	18828.5	19077.6	19324.2	18889.3	249.085	495.663	60.7998	0.0132291	0.0263251	0.00322913	23331.9	23613.3	23737.3	23681.6	281.424	405.424	349.674	0.0120618	0.0173764	0.0149869
2025	19151.9	19402.4	19210.9	19210.9	250.507	58.9878	58.9878	0.01308	0.00308	0.00308	23741.3	23792.8	23741.8	23760.5	51.5406	0.490597	19.1906	0.00217093	2.06643e-05	0.000808321
2026	19477.9	19728	19533.2	19533.2	250.149	55.37	55.37	0.0128427	0.00284271	0.00284271	24190.3	24258.7	24321.7	24289.7	68.4114	131.411	99.4114	0.00282805	0.0054324	0.00410956
2027	19861.7	20115.7	19917.1	19917.1	253.998	55.3807	55.3807	0.0127883	0.00278831	0.00278831	24657.5	24741.1	24750	24846.9	83.5855	92.4855	189.435	0.00338986	0.00375081	0.00768267
2028	20276.4	20526.2	20323.4	20323.4	249.751	46.9867	46.9867	0.0123173	0.00231731	0.00231731	25208	25344.5	25288.7	25394.5	136.498	80.6975	186.498	0.00541484	0.00320126	0.00739833
2029	20687.9	20749.4	20738.3	20738.3	61.4873	50.3655	50.3655	0.00297213	0.00243453	0.00243453	25691.3	25862.8	25736.9	25717.3	171.413	45.563	25.963	0.00667201	0.00177348	0.00101058
2030	21045.6	21094.2	21094.2	21094.2	48.6199	48.6199	48.6199	0.00231022	0.00231022	0.00231022	26276.8	26266.4	26378	26329.7	-10.3412	101.209	52.9088	-0.000393551	0.00385165	0.00201352
2031	21417.2	21466.7	21466.7	21466.7	49.5156	49.5156	49.5156	0.00231196	0.00231196	0.00231196	26677.7	26717.5	26722.3	26798.7	39.8422	44.6922	121.092	0.00149347	0.00167527	0.00453909
2032	21841.4	21891.3	21891.3	21891.3	49.8932	49.8932	49.8932	0.00228435	0.00228435	0.00228435	27342.5	27397.4	27398.2	27348.8	54.8759	55.6759	6.27591	0.00200698	0.00203624	0.000229529
2033	22280.7	22329.3	22329.3	22329.3	48.5435	48.5435	48.5435	0.00217873	0.00217873	0.00217873	27762.5	27718.4	27802.1	27786.3	-44.1318	39.6182	23.7682	-0.00158962	0.00142704	0.000856124
2034	22671.4	22715.5	22715.5	22715.5	44.0909	44.0909	44.0909	0.00194478	0.00194478	0.00194478	28288.5	28330.4	28426.2	28366.7	41.8759	137.626	78.1759	0.00148031	0.00486507	0.00276352
2035	23059.6	23104.7	23104.7	23104.7	45.1449	45.1449	45.1449	0.00195775	0.00195775	0.00195775	28860.5	28972.2	28909.6	28894.2	111.683	49.0828	33.6828	0.00386974	0.00170069	0.00116709
2036	23425.9	23469.4	23469.4	23469.4	43.5916	43.5916	43.5916	0.00186083	0.00186083	0.00186083	29498.1	29516.6	29473.3	29453.9	18.5371	-24.8129	-44.2129	0.000628418	-0.000841168	-0.00149884
2037	23814	23858.8	23858.8	23858.8	44.813	44.813	44.813	0.00188179	0.00188179	0.00188179	29867	29930.9	29933.5	29996.4	63.8018	66.4518	129.352	0.00213619	0.00222492	0.00433092
2038	24186.5	24234.4	24234.4	24234.4	47.8885	47.8885	47.8885	0.00197997	0.00197997	0.00197997	30345.2	30391.4	30282.7	30368.9	46.1535	-62.5465	23.6535	0.00152095	-0.00206117	0.00077948
2039	24595.4	24639.7	24639.7	24639.7	44.3199	44.3199	44.3199	0.00180196	0.00180196	0.00180196	30882.7	30790.2	30849.5	30932	-92.4086	-33.1586	49.3414	-0.00299225	-0.0010737	0.00159771
2040	25002.2	25044.8	25044.8	25044.8	42.587	42.587	42.587	0.00170333	0.00170333	0.00170333	31414.2	31383	31335.4	31436.2	-31.1931	-78.7431	22.0569	-0.000992962	-0.00250661	0.000702134
2041	25442	25484.8	25484.8	25484.8	42.7826	42.7826	42.7826	0.00168157	0.00168157	0.00168157	31717.5	31790.5	31816.5	31791.5	72.9647	99.0147	73.9647	0.00230046	0.00312177	0.00233198
2042	25834	25876.3	25876.3	25876.3	42.2843	42.2843	42.2843	0.00163677	0.00163677	0.00163677	32196.3	32145.7	32166.7	32151.9	-50.6422	-29.6922	-44.4922	-0.00157292	-0.000922224	-0.0013819
2043	26194.2	26234	26234	26234	39.7249	39.7249	39.7249	0.00151655	0.00151655	0.00151655	32580.5	32641.1	32662.4	32584.5	60.6069	81.8569	4.00693	0.00186022	0.00251245	0.000122986
2044	26533.9	26571.9	26571.9	26571.9	38.032	38.032	38.032	0.00143334	0.00143334	0.00143334	33073.3	33063.2	33086.4	33026.9	-10.1	13.15	-46.4	-0.000305382	0.000397602	-0.00140294
2045	26911.5	26951.9	26951.9	26951.9	40.4091	40.4091	40.4091	0.00150156	0.00150156	0.00150156	33366.5	33301.9	33437.2	33365.3	-64.562	70.738	-1.16205	-0.00193494	0.00212003	-3.48267e-05
2046	27185.6	27224.9	27224.9	27224.9	39.2621	39.2621	39.2621	0.00144423	0.00144423	0.00144423	33727.2	33597.3	33722.4	33661	-129.951	-4.85082	-66.2508	-0.00385299	-0.000143825	-0.00196431
2047	27537.9	27573.5	27573.5	27573.5	35.5379	35.5379	35.5379	0.0012905	0.0012905	0.0012905	34002.4	34050.3	33969.4	33952.8	47.938	-33.012	-49.562	0.00140984	-0.000970874	-0.0014576
2048	27873.2	27908.1	27908.1	27908.1	34.8772	34.8772	34.8772	0.00125128	0.00125128	0.00125128	34254.1	34359.7	34364.5	34366.2	105.665	110.465	112.165	0.00308474	0.00322487	0.00327449
2049	28236.9	28267.8	28267.8	28267.8	30.8543	30.8543	30.8543	0.00109269	0.00109269	0.00109269	34519.8	34509.2	34496.1	34520.4	-10.6043	-23.7043	0.54571	-0.000307194	-0.000686686	1.58086e-05
2050	28457.6	28484.5	28484.5	28484.5	26.8668	26.8668	26.8668	0.000944098	0.000944098	0.000944098	34858.4	34816.5	34827.2	34802.7	-41.9922	-31.2422	-55.7922	-0.00120465	-0.00089626	-0.00160054

## Sheet: Deaths
Colorectal cancer deaths per year (crude event numbers)
	Australia										Canada
	Crude cases				Case number difference from No Pandemic			Case number % change from No Pandemic			Crude cases				Case number difference from No Pandemic			Case number % change from No Pandemic
Year	No pandemic	Status quo	Mitigation 15%	Mitigation 5%	Status quo	Mitigation 15%	Mitigation 5%	Status quo	Mitigation 15%	Mitigation 5%	No pandemic	Status quo	Mitigation 15%	Mitigation 5%	Status quo	Mitigation 15%	Mitigation 5%	Status quo	Mitigation 15%	Mitigation 5%
2017	3992.56	3992.56	3992.56	3992.56	0	0	0	0	0	0	7873.55	7913.15	7914.85	7870.6	0	0	0	0	0	0
2018	4090.25	4090.25	4090.25	4090.25	0	0	0	0	0	0	7891.35	7900.15	7867.05	7919	0	0	0	0	0	0
2019	4146.21	4146.21	4146.21	4146.21	0	0	0	0	0	0	7952.9	7932.1	7960.65	7935.15	0	0	0	0	0	0
2020	4194.64	4208.85	4208.85	4208.85	14.2066	14.2066	14.2066	0.00338684	0.00338684	0.00338684	8045.4	8109.82	8133.17	8136.42	64.4233	87.7733	91.0233	0.00800747	0.0109097	0.0113137
2021	4241.86	4318.71	4318.19	4318.49	76.8534	76.3278	76.6267	0.0181178	0.0179939	0.0180644	8063.2	8316.42	8263.52	8278.22	253.223	200.323	215.023	0.0314048	0.0248441	0.0266672
2022	4292.09	4444.79	4423.26	4435.09	152.7	131.172	142.994	0.0355771	0.0305612	0.0333156	8137.8	8367.68	8207.28	8259.68	229.884	69.4837	121.884	0.0282489	0.00853838	0.0149775
2023	4346.96	4528.31	4458.52	4498.86	181.354	111.561	151.897	0.0417198	0.0256641	0.0349433	8230.35	8487.21	8293.71	8297.51	256.857	63.3569	67.1569	0.0312085	0.00769796	0.00815967
2024	4410.38	4598.18	4498.73	4543.33	187.801	88.3501	132.951	0.0425816	0.0200323	0.030145	8416.45	8692.99	8514.19	8489.09	276.541	97.7406	72.6406	0.0328572	0.011613	0.00863079
2025	4485.89	4677.49	4563.55	4598.57	191.606	77.6603	112.686	0.042713	0.0173121	0.02512	8531.85	8723.31	8580.66	8593.26	191.464	48.8139	61.4139	0.0224411	0.00572137	0.00719819
2026	4568.17	4758.76	4636.6	4664.55	190.585	68.4286	96.3805	0.0417203	0.0149794	0.0210983	8687.1	8818.44	8662.14	8724.54	131.337	-24.9629	37.4371	0.0151186	-0.00287356	0.00430951
2027	4653.42	4842.91	4715.6	4737.84	189.485	62.1779	84.4213	0.0407195	0.0133618	0.0181418	8788.45	8989.21	8913.06	8926.56	200.76	124.61	138.11	0.0228436	0.0141788	0.0157149
2028	4742.56	4733.47	4756.64	4748.66	-9.08997	14.0748	6.09341	-0.00191668	0.00296777	0.00128484	9030.25	9111.1	9083.75	9125.1	80.8484	53.4984	94.8484	0.00895306	0.00592435	0.0105034
2029	4839.68	4842.14	4854.76	4850.53	2.45715	15.0821	10.8532	0.00050771	0.00311634	0.00224254	9202.4	9258.3	9182.5	9262.4	55.9026	-19.8974	60.0026	0.00607479	-0.00216219	0.00652033
2030	4939.01	4947.43	4954.34	4952.36	8.41547	15.3318	13.3458	0.00170388	0.00310422	0.00270212	9382.85	9462.1	9446.5	9453.95	79.2484	63.6484	71.0984	0.00844609	0.00678348	0.00757748
2031	5039.89	5052.98	5055.67	5054.88	13.0871	15.7754	14.989	0.00259671	0.0031301	0.00297407	9566.45	9626.17	9617.52	9662.02	59.7182	51.0682	95.5682	0.00624246	0.00533826	0.00998993
2032	5136.77	5152.31	5152.31	5152.31	15.5386	15.5386	15.5386	0.00302497	0.00302497	0.00302497	9827.2	9786.63	9787.58	9759.03	-40.569	-39.619	-68.169	-0.00412823	-0.00403156	-0.00693677
2033	5228.24	5243.95	5243.95	5243.95	15.717	15.717	15.717	0.00300617	0.00300617	0.00300617	9990.8	10021.7	9962.6	10048.4	30.8992	-28.2008	57.6492	0.00309276	-0.00282268	0.00577023
2034	5318.68	5334.13	5334.13	5334.13	15.446	15.446	15.446	0.00290409	0.00290409	0.00290409	10108.5	10157.2	10211.9	10200	48.6802	103.38	91.4802	0.00481577	0.0102271	0.00904983
2035	5407.84	5423.25	5423.25	5423.25	15.4018	15.4018	15.4018	0.00284805	0.00284805	0.00284805	10377.1	10428.6	10371.4	10353.7	51.5224	-5.72756	-23.4276	0.00496501	-0.000551942	-0.00225762
2036	5507.3	5522.71	5522.71	5522.71	15.4125	15.4125	15.4125	0.00279856	0.00279856	0.00279856	10612.1	10603.1	10638.3	10605.3	-8.98531	26.1647	-6.78531	-0.000846704	0.00246555	-0.000639394
2037	5599.15	5614.89	5614.89	5614.89	15.7467	15.7467	15.7467	0.00281234	0.00281234	0.00281234	10766.5	10726.5	10729.3	10749.2	-39.981	-37.231	-17.281	-0.00371347	-0.00345804	-0.00160507
2038	5688.97	5704.7	5704.7	5704.7	15.7347	15.7347	15.7347	0.00276583	0.00276583	0.00276583	10974.7	10964.6	10939	10990.2	-10.0586	-35.7086	15.5414	-0.000916524	-0.00325372	0.00141611
2039	5786.43	5801.3	5801.3	5801.3	14.8696	14.8696	14.8696	0.00256973	0.00256973	0.00256973	11153.2	11115.5	11125.7	11137.5	-37.712	-27.512	-15.762	-0.00338126	-0.00246673	-0.00141322
2040	5881.16	5896.42	5896.42	5896.42	15.2637	15.2637	15.2637	0.00259536	0.00259536	0.00259536	11325.8	11344.1	11338.7	11350	18.288	12.938	24.238	0.00161472	0.00114234	0.00214007
2041	5975.26	5990.08	5990.08	5990.08	14.8159	14.8159	14.8159	0.00247953	0.00247953	0.00247953	11482.4	11446.1	11492.7	11505.5	-36.269	10.281	23.081	-0.00315866	0.000895372	0.00201012
2042	6061.68	6074.69	6074.69	6074.69	13.0096	13.0096	13.0096	0.0021462	0.0021462	0.0021462	11623.8	11700.9	11692.7	11696.1	77.1449	68.9949	72.3949	0.00663683	0.00593568	0.00622819
2043	6142.45	6154.5	6154.5	6154.5	12.0515	12.0515	12.0515	0.001962	0.001962	0.001962	11796.9	11836.4	11780.1	11710.3	39.5	-16.8	-86.6	0.00334834	-0.0014241	-0.00734091
2044	6226.95	6238.93	6238.93	6238.93	11.9851	11.9851	11.9851	0.00192472	0.00192472	0.00192472	11976.5	11980	11986.7	11949.6	3.47327	10.1733	-26.8767	0.000290007	0.000849436	-0.00224412
2045	6309.33	6321.97	6321.97	6321.97	12.6336	12.6336	12.6336	0.00200236	0.00200236	0.00200236	12172.9	12072.9	12107.6	12078.9	-99.9267	-65.2267	-93.9767	-0.00820898	-0.00535838	-0.00772019
2046	6377.2	6389.15	6389.15	6389.15	11.9557	11.9557	11.9557	0.00187477	0.00187477	0.00187477	12232.5	12243.9	12285.3	12283.8	11.4647	52.8147	51.3147	0.000937236	0.00431759	0.00419496
2047	6453.2	6464.28	6464.28	6464.28	11.0791	11.0791	11.0791	0.00171684	0.00171684	0.00171684	12366.4	12350.3	12339.6	12325.2	-16.0457	-26.7457	-41.1457	-0.00129753	-0.00216278	-0.00332723
2048	6527.37	6538.34	6538.34	6538.34	10.9724	10.9724	10.9724	0.00168098	0.00168098	0.00168098	12501.3	12526	12525.2	12469.5	24.7388	23.8888	-31.8112	0.0019789	0.0019109	-0.00254463
2049	6611.46	6621.69	6621.69	6621.69	10.2299	10.2299	10.2299	0.00154729	0.00154729	0.00154729	12593	12609.9	12628	12625.6	16.869	34.969	32.569	0.00133955	0.00277686	0.00258628
2050	6660.58	6669.24	6669.24	6669.24	8.65892	8.65892	8.65892	0.00130002	0.00130002	0.00130002	12688.8	12650.2	12710.1	12659.2	-38.5578	21.3922	-29.5078	-0.00303874	0.00168592	-0.00232551

## Sheet: CumulativeCases
Colorectal cancer cases diagnosed, cumulative since 2020 (crude event numbers)
	Australia										Canada
	Crude cases				Case number difference from No Pandemic			Case number % change from No Pandemic			Crude cases				Case number difference from No Pandemic			Case number % change from No Pandemic
Year	No pandemic	Status quo	Mitigation 15%	Mitigation 5%	Status quo	Mitigation 15%	Mitigation 5%	Status quo	Mitigation 15%	Mitigation 5%	No pandemic	Status quo	Mitigation 15%	Mitigation 5%	Status quo	Mitigation 15%	Mitigation 5%	Status quo	Mitigation 15%	Mitigation 5%
2020	17916.6	16674.5	16674.5	16674.5	-1242.06	-1242.06	-1242.06	-0.0693245	-0.0693245	-0.0693245	22305	20564.8	20534.5	20606.3	-1740.2	-1770.55	-1698.7	-0.0780184	-0.0793791	-0.0761578
2021	35982.2	34310.1	34310.1	34310.1	-1672.14	-1672.14	-1672.14	-0.0464712	-0.0464712	-0.0464712	44699.9	43301.8	43245.6	43331.1	-1398.1	-1454.35	-1368.8	-0.0312775	-0.0325359	-0.030622
2022	54273.2	52879.5	53153.9	54051.9	-1393.64	-1119.27	-221.311	-0.0256782	-0.020623	-0.00407772	67241.4	66549.4	66461.4	66605.8	-692.1	-780.1	-635.7	-0.0102928	-0.0116015	-0.00945399
2023	72797.1	71667.2	72219.4	72654.3	-1129.93	-577.705	-142.842	-0.0155216	-0.00793583	-0.00196219	90180.4	89652.6	89635.3	89751.3	-527.747	-545.047	-429.047	-0.00585213	-0.00604397	-0.00475766
2024	91625.7	90744.8	91543.6	91543.6	-880.844	-82.0423	-82.0423	-0.0096135	-0.000895408	-0.000895408	113512	113266	113373	113433	-246.324	-139.624	-79.3737	-0.00217002	-0.00123003	-0.000699253
2025	110778	110147	110755	110755	-630.337	-23.0545	-23.0545	-0.00569011	-0.000208115	-0.000208115	137254	137059	137114	137193	-194.783	-139.133	-60.1831	-0.00141915	-0.00101369	-0.000438482
2026	130255	129875	130288	130288	-380.188	32.3155	32.3155	-0.00291879	0.000248093	0.000248093	161444	161317	161436	161483	-126.372	-7.72176	39.2282	-0.00078276	-4.78294e-05	0.000242984
2027	150117	149991	150205	150205	-126.19	87.6962	87.6962	-0.000840608	0.000584185	0.000584185	186101	186059	186186	186330	-42.7863	84.7637	228.664	-0.000229908	0.000455471	0.00122871
2028	170394	170517	170528	170528	123.561	134.683	134.683	0.000725151	0.000790422	0.000790422	211309	211403	211475	211725	93.7113	165.461	415.161	0.000443479	0.000783028	0.00196471
2029	191082	191267	191267	191267	185.048	185.048	185.048	0.000968426	0.000968426	0.000968426	237001	237266	237212	237442	265.124	211.024	441.124	0.00111866	0.000890395	0.00186128
2030	212127	212361	212361	212361	233.668	233.668	233.668	0.00110155	0.00110155	0.00110155	263278	263532	263590	263772	254.783	312.233	494.033	0.000967736	0.00118595	0.00187647
2031	233544	233827	233827	233827	283.184	283.184	283.184	0.00121255	0.00121255	0.00121255	289955	290250	290312	290570	294.625	356.925	615.125	0.00101611	0.00123097	0.00212145
2032	255386	255719	255719	255719	333.077	333.077	333.077	0.00130421	0.00130421	0.00130421	317298	317647	317710	317919	349.501	412.601	621.401	0.00110149	0.00130036	0.00195842
2033	277666	278048	278048	278048	381.621	381.621	381.621	0.00137439	0.00137439	0.00137439	345060	345366	345512	345705	305.369	452.219	645.169	0.000884974	0.00131055	0.00186973
2034	300338	300763	300763	300763	425.712	425.712	425.712	0.00141744	0.00141744	0.00141744	373349	373696	373939	374072	347.245	589.845	723.345	0.000930083	0.00157988	0.00193745
2035	323397	323868	323868	323868	470.856	470.856	470.856	0.00145597	0.00145597	0.00145597	402209	402668	402848	402966	458.928	638.928	757.028	0.00114102	0.00158855	0.00188217
2036	346823	347338	347338	347338	514.448	514.448	514.448	0.00148331	0.00148331	0.00148331	431707	432185	432321	432420	477.465	614.115	712.815	0.00110599	0.00142253	0.00165115
2037	370637	371196	371196	371196	559.261	559.261	559.261	0.00150892	0.00150892	0.00150892	461574	462116	462255	462417	541.267	680.567	842.167	0.00117265	0.00147445	0.00182455
2038	394824	395431	395431	395431	607.15	607.15	607.15	0.00153777	0.00153777	0.00153777	491920	492507	492538	492785	587.421	618.021	865.821	0.00119414	0.00125634	0.00176009
2039	419419	420071	420071	420071	651.469	651.469	651.469	0.00155327	0.00155327	0.00155327	522802	523297	523387	523717	495.012	584.862	915.162	0.000946844	0.00111871	0.00175049
2040	444421	445115	445115	445115	694.057	694.057	694.057	0.00156171	0.00156171	0.00156171	554216	554680	554723	555154	463.819	506.119	937.219	0.000836891	0.000913215	0.00169107
2041	469863	470600	470600	470600	736.839	736.839	736.839	0.0015682	0.0015682	0.0015682	585934	586471	586539	586945	536.784	605.134	1011.18	0.000916116	0.00103277	0.00172576
2042	495697	496476	496476	496476	779.123	779.123	779.123	0.00157177	0.00157177	0.00157177	618130	618616	618706	619097	486.141	575.441	966.691	0.000786471	0.000930939	0.0015639
2043	521892	522710	522710	522710	818.848	818.848	818.848	0.001569	0.001569	0.001569	650711	651257	651368	651681	546.748	657.298	970.698	0.000840232	0.00101012	0.00149175
2044	548425	549282	549282	549282	856.88	856.88	856.88	0.00156244	0.00156244	0.00156244	683784	684321	684454	684708	536.648	670.448	924.298	0.000784821	0.000980497	0.00135174
2045	575337	576234	576234	576234	897.289	897.289	897.289	0.00155959	0.00155959	0.00155959	717151	717623	717892	718074	472.086	741.186	923.136	0.00065828	0.00103352	0.00128723
2046	602523	603459	603459	603459	936.552	936.552	936.552	0.00155438	0.00155438	0.00155438	750878	751220	751614	751735	342.135	736.335	856.885	0.000455647	0.000980633	0.00114118
2047	630060	631033	631033	631033	972.089	972.089	972.089	0.00154285	0.00154285	0.00154285	784880	785270	785584	785688	390.073	703.323	807.323	0.000496985	0.00089609	0.00102859
2048	657934	658941	658941	658941	1006.97	1006.97	1006.97	0.0015305	0.0015305	0.0015305	819134	819630	819948	820054	495.738	813.788	919.488	0.000605198	0.000993473	0.00112251
2049	686171	687208	687208	687208	1037.82	1037.82	1037.82	0.00151248	0.00151248	0.00151248	853654	854139	854444	854574	485.134	790.084	920.034	0.000568302	0.000925531	0.00107776
2050	714628	715693	715693	715693	1064.69	1064.69	1064.69	0.00148985	0.00148985	0.00148985	888513	888956	889271	889377	443.141	758.841	864.241	0.000498745	0.000854058	0.000972683

## Sheet: CumulativeDeaths
Colorectal cancer deaths, cumulative since 2020 (crude event numbers)
	Australia										Canada
	Crude cases				Case number difference from No Pandemic			Case number % change from No Pandemic			Crude cases				Case number difference from No Pandemic			Case number % change from No Pandemic
Year	No pandemic	Status quo	Mitigation 15%	Mitigation 5%	Status quo	Mitigation 15%	Mitigation 5%	Status quo	Mitigation 15%	Mitigation 5%	No pandemic	Status quo	Mitigation 15%	Mitigation 5%	Status quo	Mitigation 15%	Mitigation 5%	Status quo	Mitigation 15%	Mitigation 5%
2020	4194.64	4208.85	4208.85	4208.85	14.2066	14.2066	14.2066	0.00338684	0.00338684	0.00338684	8045.4	8109.82	8133.17	8136.42	64.4233	87.7733	91.0233	0.00800747	0.0109097	0.0113137
2021	8436.5	8527.56	8527.04	8527.34	91.06	90.5344	90.8333	0.0107936	0.0107313	0.0107667	16108.6	16426.2	16396.7	16414.6	317.647	288.097	306.047	0.0197191	0.0178846	0.018999
2022	12728.6	12972.4	12950.3	12962.4	243.76	221.706	233.827	0.0191506	0.0174179	0.0183702	24246.4	24793.9	24604	24674.3	547.53	357.58	427.93	0.0225819	0.0147478	0.0176492
2023	17075.6	17500.7	17408.8	17461.3	425.114	333.267	385.724	0.0248961	0.0195172	0.0225893	32476.8	33281.1	32897.7	32971.8	804.387	420.937	495.087	0.0247681	0.0129612	0.0152444
2024	21485.9	22098.8	21907.5	22004.6	612.916	421.617	518.675	0.0285264	0.0196229	0.0241402	40893.2	41974.1	41411.9	41460.9	1080.93	518.678	567.728	0.0264329	0.0126837	0.0138832
2025	25971.8	26776.3	26471.1	26603.2	804.521	499.277	631.36	0.0309767	0.0192238	0.0243094	49425.1	50697.4	49992.5	50054.2	1272.39	567.492	629.142	0.0257439	0.0114819	0.0127292
2026	30540	31535.1	31107.7	31267.7	995.107	567.706	727.741	0.0325837	0.0185889	0.0238291	58112.2	59515.9	58654.7	58778.7	1403.73	542.529	666.579	0.0241555	0.00933589	0.0114706
2027	35193.4	36378	35823.3	36005.6	1184.59	629.884	812.162	0.0336595	0.0178978	0.0230771	66900.6	68505.1	67567.7	67705.3	1604.49	667.138	804.688	0.0239832	0.00997208	0.0120281
2028	39936	41111.5	40579.9	40754.2	1175.5	643.959	818.256	0.0294347	0.0161248	0.0204892	75930.9	77616.2	76651.5	76830.4	1685.34	720.637	899.537	0.0221957	0.0094907	0.0118468
2029	44775.7	45953.6	45434.7	45604.8	1177.96	659.041	829.109	0.026308	0.0147187	0.018517	85133.2	86874.5	85834	86092.8	1741.24	700.739	959.539	0.0204531	0.00823109	0.011271
2030	49714.7	50901	50389	50557.1	1186.37	674.373	842.455	0.0238637	0.0135649	0.0169458	94516.1	96336.6	95280.5	95546.7	1820.49	764.388	1030.64	0.0192611	0.00808738	0.0109044
2031	54754.6	55954	55444.7	55612	1199.46	690.148	857.444	0.0219062	0.0126044	0.0156598	104083	105963	104898	105209	1880.21	815.456	1126.21	0.0180646	0.0078347	0.0108203
2032	59891.3	61106.3	60597	60764.3	1215	705.687	872.982	0.0202867	0.0117828	0.0145761	113910	115749	114686	114968	1839.64	775.837	1058.04	0.01615	0.00681098	0.00928838
2033	65119.6	66350.3	65841	66008.3	1230.72	721.404	888.699	0.0188993	0.0110781	0.0136472	123901	125771	124648	125016	1870.54	747.636	1115.69	0.0150971	0.00603416	0.00900469
2034	70438.2	71684.4	71175.1	71342.4	1246.16	736.849	904.145	0.0176916	0.0104609	0.012836	134009	135928	134860	135216	1919.22	851.016	1207.17	0.0143215	0.00635044	0.00900809
2035	75846.1	77107.7	76598.3	76765.6	1261.56	752.251	919.547	0.0166332	0.00991813	0.0121239	144386	146357	145231	145570	1970.74	845.289	1183.74	0.0136491	0.00585436	0.00819842
2036	81353.4	82630.4	82121.1	82288.3	1276.98	767.664	934.959	0.0156967	0.00943616	0.0114926	154998	156960	155870	156175	1961.75	871.453	1176.95	0.0126566	0.00562234	0.00759333
2037	86952.5	88245.3	87735.9	87903.2	1292.72	783.41	950.706	0.014867	0.00900963	0.0109336	165765	167687	166599	166924	1921.77	834.222	1159.67	0.0115934	0.00503257	0.00699589
2038	92641.5	93950	93440.6	93607.9	1308.46	799.145	966.441	0.0141239	0.00862621	0.0104321	176739	178651	177538	177915	1911.71	798.514	1175.21	0.0108166	0.00451803	0.00664941
2039	98427.9	99751.3	99241.9	99409.2	1323.33	814.015	981.31	0.0134446	0.00827016	0.00996984	187893	189767	188664	189052	1874	771.002	1159.45	0.00997379	0.00410341	0.00617082
2040	104309	105648	105138	105306	1338.59	829.278	996.574	0.0128329	0.0079502	0.00955405	199218	201111	200002	200402	1892.29	783.94	1183.69	0.00949856	0.00393507	0.00594167
2041	110284	111638	111128	111296	1353.41	844.094	1011.39	0.012272	0.0076538	0.00917075	210701	212557	211495	211908	1856.02	794.221	1206.77	0.00880879	0.00376942	0.00572741
2042	116346	117712	117203	117370	1366.42	857.104	1024.4	0.0117444	0.00736685	0.00880477	222325	224258	223188	223604	1933.17	863.216	1279.17	0.00869524	0.00388268	0.00575359
2043	122488	123867	123358	123525	1378.47	869.155	1036.45	0.0112539	0.00709581	0.00846162	234122	236094	234968	235314	1972.67	846.416	1192.57	0.00842582	0.00361528	0.00509379
2044	128715	130106	129597	129764	1390.45	881.14	1048.44	0.0108025	0.00684565	0.00814538	246098	248074	246955	247264	1976.14	856.589	1165.69	0.00802988	0.00348068	0.00473668
2045	135025	136428	135919	136086	1403.09	893.774	1061.07	0.0103913	0.00661933	0.00785833	258271	260147	259062	259343	1876.21	791.362	1071.71	0.00726451	0.00306408	0.00414957
2046	141402	142817	142308	142475	1415.04	905.73	1073.03	0.0100072	0.00640536	0.00758848	270503	272391	271348	271626	1887.68	844.177	1123.03	0.00697839	0.00312076	0.00415162
2047	147855	149281	148772	148939	1426.12	916.809	1084.1	0.0096454	0.00620072	0.00733221	282870	284741	283687	283952	1871.63	817.431	1081.88	0.00661658	0.00288978	0.00382466
2048	154383	155820	155310	155478	1437.09	927.781	1095.08	0.00930866	0.00600963	0.00709327	295371	297267	296212	296421	1896.37	841.32	1050.07	0.0064203	0.00284835	0.00355509
2049	160994	162441	161932	162099	1447.32	938.011	1105.31	0.00898993	0.00582637	0.00686552	307964	309877	308840	309047	1913.24	876.289	1082.64	0.00621254	0.00284543	0.00351547
2050	167655	169111	168601	168769	1455.98	946.67	1113.97	0.00868443	0.00564655	0.00664441	320653	322527	321550	321706	1874.68	897.681	1053.13	0.00584645	0.00279954	0.00328434

## Sheet: CumulativeCasesStratified
Additional colorectal cancer cases diagnosed, cumulative since 2020 (crude event numbers), stratified by attributable cause
	Australia			Canada
	Case number difference from No Pandemic (additional cases caused by delays)			Case number difference from No Pandemic (additional cases caused by delays)
Year	Status quo, screening delays attributable	Status quo, diagnostic delays attributable	Status quo, treatment delays attributable	Status quo, screening delays attributable	Status quo, diagnostic delays attributable	Status quo, treatment delays attributable
2020	-193.937	-1048.12	0		-1740.5	0
2021	-316.903	-1355.24	0		-1421.5	0
2022	-221.311	-1263.78	0		-631	0
2023	-142.842	-1171.16	0	51.1526	-645	0
2024	-82.0423	-1077.02	0	355.376	-604	0
2025	-23.0545	-981.259	0	428.067	-582	0
2026	32.3155	-883.869	0	597.678	-629.5	0
2027	87.6962	-784.561	0	724.214	-593.5	0
2028	134.683	-683.179	0	829.211	-662.5	0
2029	185.048	-579.739	0	928.824	-365.5	0
2030	233.668	-474.511	0	1047.28	-561.5	0
2031	283.184	-367.425	0	1049.98	-778.5	0
2032	333.077	-258.218	0	1093.05	-539.5	0
2033	381.621	-146.815	0	1138.82	-734.5	0
2034	425.712	-33.4578	0	1181.9	-657	0
2035	470.856	0	0	1257.28	-768.5	0
2036	514.448	0	0	1313.82	-841	0
2037	559.261	0	0	1399.97	-927	0
2038	607.15	0	0	1416.12	-918.5	0
2039	651.469	0	0	1453.81	-948.5	0
2040	694.057	0	0	1486.12	-1079	0
2041	736.839	0	0	1515.73	-1041.5	0
2042	779.123	0	0	1513.04	-987.5	0
2043	818.848	0	0	1545.35	-872	0
2044	856.88	0	0	1545.35	-838.5	0
2045	897.289	0	0	1566.89	-1062	0
2046	936.552	0	0	1601.89	-1150.5	0
2047	972.089	0	0	1623.42	-1091	0
2048	1006.97	0	0	1653.04	-1064	0
2049	1037.82	0	0	1671.88	-953.5	0
2050	1064.69	0	0	1669.19	-1008.5	0

## Sheet: CumulativeDeathsStratified
Additional colorectal cancer deaths vs no pandemic, cumulative since 2020 (crude event numbers), stratified by attributable cause
	Australia			Canada
	Case number difference from No Pandemic (additional cases caused by delays)			Case number difference from No Pandemic (additional cases caused by delays)
Year	Status quo, screening delays attributable	Status quo, diagnostic delays attributable	Status quo, treatment delays attributable	Status quo, screening delays attributable	Status quo, diagnostic+treatment delays attributable
2020	-5.34756	12.2387	7.31548	-8.07673	89
2021	-8.66942	44.8459	54.8835	-16.1535	360.5
2022	-2.1801	96.7284	149.212	24.2302	502
2023	9.33713	163.029	252.749	56.5371	709.5
2024	23.0362	237.799	352.08	129.228	973
2025	40.3548	315.73	448.436	193.842	1086.5
2026	59.0099	395.536	540.561	250.379	1199.5
2027	75.7905	476.407	632.395	333.838	1367
2028	91.4563	523.121	560.924	403.837	1370
2029	107.128	549.43	521.401	454.989	1378
2030	123.148	560.088	503.139	524.988	1424.5
2031	139.069	564.831	495.561	570.756	1425
2032	154.608	564.831	495.561	559.987	1340
2033	170.325	564.831	495.561	594.986	1469
2034	185.771	564.831	495.561	619.216	1333
2035	201.173	564.831	495.561	646.139	1361.5
2036	216.585	564.831	495.561	675.753	1375
2037	232.332	564.831	495.561	686.522	1376
2038	248.067	564.831	495.561	724.214	1288
2039	262.936	564.831	495.561	745.752	1122.5
2040	278.2	564.831	495.561	767.29	1258.5
2041	293.016	564.831	495.561	756.521	1324
2042	306.025	564.831	495.561	810.366	1193.5
2043	318.077	564.831	495.561	810.366	1326
2044	330.062	564.831	495.561	802.289	1232
2045	342.695	564.831	495.561	794.212	1178
2046	354.651	564.831	495.561	823.827	1320
2047	365.73	564.831	495.561	804.981	1278
2048	376.703	564.831	495.561	791.52	1248.5
2049	386.933	564.831	495.561	802.289	1203
2050	395.592	564.831	495.561	804.981	1152

## Sheet: IncidenceRate
Colorectal cancer incidence rate (per 100,000 persons per year)
	Australia										Canada
	Crude incidence rate				Incidence rate difference from No Pandemic			Incidence rate % change from No Pandemic			Crude incidence rate				Incidence rate difference from No Pandemic			Incidence rate % change from No Pandemic
Year	No pandemic	Status quo	Mitigation 15%	Mitigation 5%	Status quo	Mitigation 15%	Mitigation 5%	Status quo	Mitigation 15%	Mitigation 5%	No pandemic	Status quo	Mitigation 15%	Mitigation 5%	Status quo	Mitigation 15%	Mitigation 5%	Status quo	Mitigation 15%	Mitigation 5%
2017	69.3586	69.3586	69.3586	69.3586	0	0	0	0	0	0	59.6443	59.8056	59.7952	59.9531	0	0	0	0	0	0
2018	69.1416	69.1416	69.1416	69.1416	0	0	0	0	0	0	58.6638	58.5694	58.6467	58.7021	0	0	0	0	0	0
2019	68.6687	68.6687	68.6687	68.6687	0	0	0	0	0	0	58.8829	58.9949	58.8293	58.9158	0	0	0	0	0	0
2020	68.2642	63.5319	63.5319	63.5319	-4.73238	-4.73238	-4.73238	-0.0693245	-0.0693245	-0.0693245	58.6863	54.1077	54.0278	54.2169	-4.57861	-4.65846	-4.46942	-0.0780184	-0.0793791	-0.0761578
2021	67.7721	66.1587	66.1587	66.1587	-1.61342	-1.61342	-1.61342	-0.0238066	-0.0238066	-0.0238066	58.5848	59.4797	59.4119	59.4478	0.894929	0.827175	0.863014	0.0152758	0.0141193	0.014731
2022	67.5574	68.5861	69.5994	72.9161	1.02864	2.042	5.35862	0.0152262	0.0302262	0.0793195	57.9029	59.7164	59.6349	59.786	1.81352	1.73196	1.88313	0.0313199	0.0299114	0.0325222
2023	67.4036	68.3632	69.3742	67.6891	0.959563	1.97062	0.285527	0.0142361	0.0292361	0.00423607	58.1822	58.599	58.7784	58.7063	0.416864	0.596187	0.524153	0.0071648	0.0102469	0.00900883
2024	67.4919	68.3848	69.2687	67.7099	0.89286	1.77673	0.21794	0.0132291	0.0263251	0.00322913	58.3982	59.1026	59.413	59.2734	0.704385	1.01475	0.87521	0.0120618	0.0173764	0.0149869
2025	67.6736	68.5587	67.882	67.882	0.88517	0.208434	0.208434	0.01308	0.00308	0.00308	58.6715	58.7989	58.6727	58.7189	0.127371	0.00121241	0.0474254	0.00217093	2.06643e-05	0.000808321
2026	67.8425	68.7137	68.0353	68.0353	0.871281	0.192856	0.192856	0.0128427	0.00284271	0.00284271	59.0517	59.2187	59.3725	59.2944	0.167001	0.320793	0.242676	0.00282805	0.0054324	0.00410956
2027	68.2319	69.1045	68.4222	68.4222	0.872571	0.190252	0.190252	0.0127883	0.00278831	0.00278831	59.4835	59.6851	59.7066	59.9405	0.201641	0.223111	0.456992	0.00338986	0.00375081	0.00768267
2028	68.7013	69.5475	68.8605	68.8605	0.846215	0.159202	0.159202	0.0123173	0.00231731	0.00231731	60.1217	60.4472	60.3141	60.5665	0.325549	0.192465	0.4448	0.00541484	0.00320126	0.00739833
2029	69.1729	69.3785	69.3413	69.3413	0.205591	0.168404	0.168404	0.00297213	0.00243453	0.00243453	60.6052	61.0096	60.7127	60.6665	0.404359	0.107482	0.0612462	0.00667201	0.00177348	0.00101058
2030	69.4427	69.6031	69.6031	69.6031	0.160428	0.160428	0.160428	0.00231022	0.00231022	0.00231022	61.3358	61.3117	61.572	61.4593	-0.0241388	0.236244	0.123501	-0.000393551	0.00385165	0.00201352
2031	69.7732	69.9345	69.9345	69.9345	0.161313	0.161313	0.161313	0.00231196	0.00231196	0.00231196	61.6449	61.737	61.7482	61.9248	0.0920648	0.103272	0.279812	0.00149347	0.00167527	0.00453909
2032	70.2557	70.4162	70.4162	70.4162	0.160488	0.160488	0.160488	0.00228435	0.00228435	0.00228435	62.5725	62.6981	62.6999	62.5869	0.125582	0.127413	0.0143622	0.00200698	0.00203624	0.000229529
2033	70.7973	70.9516	70.9516	70.9516	0.154248	0.154248	0.154248	0.00217873	0.00217873	0.00217873	62.9411	62.841	63.0309	62.995	-0.100052	0.0898194	0.0538854	-0.00158962	0.00142704	0.000856124
2034	71.1651	71.3035	71.3035	71.3035	0.1384	0.1384	0.1384	0.00194478	0.00194478	0.00194478	63.5556	63.6497	63.8648	63.7313	0.0940822	0.309203	0.175637	0.00148031	0.00486507	0.00276352
2035	71.5352	71.6753	71.6753	71.6753	0.140048	0.140048	0.140048	0.00195775	0.00195775	0.00195775	64.2758	64.5246	64.3851	64.3508	0.248731	0.109313	0.0750156	0.00386974	0.00170069	0.00116709
2036	71.8224	71.9561	71.9561	71.9561	0.133649	0.133649	0.133649	0.00186083	0.00186083	0.00186083	65.1425	65.1835	65.0877	65.0449	0.0409367	-0.0547958	-0.0976381	0.000628418	-0.000841168	-0.00149884
2037	72.1853	72.3212	72.3212	72.3212	0.135838	0.135838	0.135838	0.00188179	0.00188179	0.00188179	65.42	65.5598	65.5656	65.7033	0.13975	0.145554	0.283329	0.00213619	0.00222492	0.00433092
2038	72.4869	72.6304	72.6304	72.6304	0.143522	0.143522	0.143522	0.00197997	0.00197997	0.00197997	65.9423	66.0426	65.8064	65.9937	0.100295	-0.135918	0.0514007	0.00152095	-0.00206117	0.00077948
2039	72.9022	73.0335	73.0335	73.0335	0.131367	0.131367	0.131367	0.00180196	0.00180196	0.00180196	66.5948	66.3955	66.5232	66.7012	-0.199268	-0.0715025	0.106399	-0.00299225	-0.0010737	0.00159771
2040	73.2971	73.4219	73.4219	73.4219	0.124849	0.124849	0.124849	0.00170333	0.00170333	0.00170333	67.2331	67.1664	67.0646	67.2804	-0.06676	-0.168527	0.0472067	-0.000992962	-0.00250661	0.000702134
2041	73.7891	73.9132	73.9132	73.9132	0.124082	0.124082	0.124082	0.00168157	0.00168157	0.00168157	67.3837	67.5387	67.594	67.5408	0.155013	0.210356	0.157138	0.00230046	0.00312177	0.00233198
2042	74.1295	74.2508	74.2508	74.2508	0.121333	0.121333	0.121333	0.00163677	0.00163677	0.00163677	67.9053	67.7985	67.8427	67.8115	-0.10681	-0.0626239	-0.0938386	-0.00157292	-0.000922224	-0.0013819
2043	74.3801	74.4929	74.4929	74.4929	0.112801	0.112801	0.112801	0.00151655	0.00151655	0.00151655	68.2214	68.3483	68.3928	68.2298	0.126907	0.171403	0.00839025	0.00186022	0.00251245	0.000122986
2044	74.5633	74.6701	74.6701	74.6701	0.106874	0.106874	0.106874	0.00143334	0.00143334	0.00143334	68.7632	68.7422	68.7905	68.6667	-0.0209991	0.0273404	-0.0964709	-0.000305382	0.000397602	-0.00140294
2045	74.8547	74.9671	74.9671	74.9671	0.112399	0.112399	0.112399	0.00150156	0.00150156	0.00150156	68.8891	68.7558	69.0351	68.8867	-0.133296	0.146047	-0.00239918	-0.00193494	0.00212003	-3.48267e-05
2046	74.854	74.9621	74.9621	74.9621	0.108106	0.108106	0.108106	0.00144423	0.00144423	0.00144423	69.1553	68.8889	69.1454	69.0195	-0.266455	-0.00994627	-0.135843	-0.00385299	-0.000143825	-0.00196431
2047	75.0682	75.1651	75.1651	75.1651	0.0968759	0.0968759	0.0968759	0.0012905	0.0012905	0.0012905	69.247	69.3446	69.1797	69.146	0.0976271	-0.0672301	-0.100935	0.00140984	-0.000970874	-0.0014576
2048	75.2349	75.3291	75.3291	75.3291	0.09414	0.09414	0.09414	0.00125128	0.00125128	0.00125128	69.2926	69.5064	69.5161	69.5195	0.213749	0.223459	0.226898	0.00308474	0.00322487	0.00327449
2049	75.4746	75.5571	75.5571	75.5571	0.0824706	0.0824706	0.0824706	0.00109269	0.00109269	0.00109269	69.3686	69.3473	69.321	69.3697	-0.0213096	-0.0476345	0.00109662	-0.000307194	-0.000686686	1.58086e-05
2050	75.6979	75.7693	75.7693	75.7693	0.0714662	0.0714662	0.0714662	0.000944098	0.000944098	0.000944098	69.5905	69.5067	69.5282	69.4791	-0.0838322	-0.0623712	-0.111382	-0.00120465	-0.00089626	-0.00160054

## Sheet: DeathRate
Colorectal cancer death rate (per 100,000 persons per year)
	Australia										Canada
	Crude death rate				Death rate difference from No Pandemic			Death rate % change from No Pandemic			Crude death rate				Death rate difference from No Pandemic			Death rate % change from No Pandemic
Year	No pandemic	Status quo	Mitigation 15%	Mitigation 5%	Status quo	Mitigation 15%	Mitigation 5%	Status quo	Mitigation 15%	Mitigation 5%	No pandemic	Status quo	Mitigation 15%	Mitigation 5%	Status quo	Mitigation 15%	Mitigation 5%	Status quo	Mitigation 15%	Mitigation 5%
2017	16.1113	16.1113	16.1113	16.1113	0	0	0	0	0	0	21.5447	21.653	21.6577	21.5366	0	0	0	0	0	0
2018	16.0965	16.0965	16.0965	16.0965	0	0	0	0	0	0	21.2905	21.3143	21.225	21.3651	0	0	0	0	0	0
2019	16.0533	16.0533	16.0533	16.0533	0	0	0	0	0	0	21.1506	21.0953	21.1712	21.1034	0	0	0	0	0	0
2020	15.9829	16.0374	16.0374	16.0374	0.0545623	0.0545623	0.0545623	0.0034138	0.0034138	0.0034138	21.1681	21.3376	21.3991	21.4076	0.169503	0.230939	0.23949	0.00800747	0.0109097	0.0113137
2021	15.9119	16.2025	16.2005	16.2016	0.290537	0.28855	0.28968	0.0182591	0.0181342	0.0182052	21.0932	21.7557	21.6173	21.6557	0.662429	0.524043	0.562498	0.0314048	0.0248441	0.0266672
2022	15.854	16.4223	16.3422	16.3862	0.568373	0.48824	0.532244	0.0358505	0.0307961	0.0335717	20.9037	21.4942	21.0822	21.2168	0.590507	0.178484	0.313085	0.0282489	0.00853838	0.0149775
2023	15.8163	16.4811	16.2252	16.3731	0.664811	0.408962	0.556827	0.0420334	0.0258571	0.035206	20.8754	21.5269	21.0361	21.0458	0.651491	0.160698	0.170337	0.0312085	0.00769796	0.00815967
2024	15.8105	16.4888	16.1296	16.2907	0.678222	0.319066	0.480136	0.0428969	0.0201806	0.0303681	21.0658	21.758	21.3105	21.2476	0.692163	0.244638	0.181815	0.0328572	0.011613	0.00863079
2025	15.8497	16.5316	16.1261	16.2507	0.681888	0.276378	0.401027	0.0430221	0.0174374	0.0253018	21.0846	21.5578	21.2053	21.2364	0.473162	0.120633	0.151771	0.0224411	0.00572137	0.00719819
2026	15.9122	16.5808	16.1523	16.2503	0.668583	0.240051	0.338108	0.0420169	0.0150859	0.0212483	21.2064	21.527	21.1454	21.2977	0.320611	-0.0609377	0.091389	0.0151186	-0.00287356	0.00430951
2027	15.9852	16.6406	16.2003	16.2772	0.655437	0.215076	0.292016	0.0410027	0.0134547	0.0182679	21.2012	21.6855	21.5018	21.5343	0.48431	0.300607	0.333174	0.0228436	0.0141788	0.0157149
2028	16.07	16.039	16.118	16.0908	-0.0310116	0.0480181	0.0207885	-0.00192979	0.00298806	0.00129362	21.5373	21.7301	21.6649	21.7635	0.192825	0.127595	0.226215	0.00895306	0.00592435	0.0105034
2029	16.1811	16.1894	16.2318	16.2176	0.00827027	0.0507632	0.0365295	0.000511107	0.0031372	0.00225755	21.7082	21.8401	21.6613	21.8498	0.131873	-0.0469374	0.141545	0.00607479	-0.00216219	0.00652033
2030	16.2976	16.3255	16.3485	16.3419	0.0279516	0.0509238	0.0443275	0.00171508	0.00312462	0.00271988	21.9017	22.0867	22.0502	22.0676	0.184983	0.148569	0.165959	0.00844609	0.00678348	0.00757748
2031	16.4181	16.461	16.4698	16.4673	0.042907	0.0517205	0.0491423	0.00261339	0.00315021	0.00299318	22.1055	22.2435	22.2235	22.3263	0.137993	0.118005	0.220833	0.00624246	0.00533826	0.00998993
2032	16.5241	16.5744	16.5744	16.5744	0.0502996	0.0502996	0.0502996	0.00304402	0.00304402	0.00304402	22.4893	22.3964	22.3986	22.3333	-0.0928409	-0.0906669	-0.156003	-0.00412823	-0.00403156	-0.00693677
2033	16.6121	16.6624	16.6624	16.6624	0.0502466	0.0502466	0.0502466	0.00302469	0.00302469	0.00302469	22.6504	22.7205	22.5865	22.7811	0.0700523	-0.0639348	0.130698	0.00309276	-0.00282268	0.00577023
2034	16.6959	16.7447	16.7447	16.7447	0.04878	0.04878	0.04878	0.00292167	0.00292167	0.00292167	22.7107	22.82	22.9429	22.9162	0.109369	0.232263	0.205528	0.00481577	0.0102271	0.00904983
2035	16.7755	16.8236	16.8236	16.8236	0.0480607	0.0480607	0.0480607	0.00286493	0.00286493	0.00286493	23.111	23.2258	23.0983	23.0588	0.114747	-0.0127559	-0.0521759	0.00496501	-0.000551942	-0.00225762
2036	16.8855	16.933	16.933	16.933	0.0475312	0.0475312	0.0475312	0.00281492	0.00281492	0.00281492	23.4354	23.4155	23.4932	23.4204	-0.0198428	0.0577811	-0.0149844	-0.000846704	0.00246555	-0.000639394
2037	16.9718	17.0198	17.0198	17.0198	0.0480035	0.0480035	0.0480035	0.00282842	0.00282842	0.00282842	23.5827	23.4951	23.5011	23.5448	-0.0875734	-0.0815499	-0.0378519	-0.00371347	-0.00345804	-0.00160507
2038	17.0501	17.0976	17.0976	17.0976	0.0474244	0.0474244	0.0474244	0.00278147	0.00278147	0.00278147	23.8488	23.827	23.7712	23.8826	-0.021858	-0.0775973	0.0337726	-0.000916524	-0.00325372	0.00141611
2039	17.151	17.1953	17.1953	17.1953	0.044318	0.044318	0.044318	0.002584	0.002584	0.002584	24.0507	23.9693	23.9913	24.0167	-0.0813215	-0.0593264	-0.033989	-0.00338126	-0.00246673	-0.00141322
2040	17.2417	17.2867	17.2867	17.2867	0.0449939	0.0449939	0.0449939	0.0026096	0.0026096	0.0026096	24.2397	24.2788	24.2674	24.2916	0.0391402	0.0276901	0.0518745	0.00161472	0.00114234	0.00214007
2041	17.3298	17.373	17.373	17.373	0.0432016	0.0432016	0.0432016	0.00249291	0.00249291	0.00249291	24.3943	24.3173	24.4161	24.4433	-0.0770533	0.021842	0.0490355	-0.00315866	0.000895372	0.00201012
2042	17.394	17.4315	17.4315	17.4315	0.0375301	0.0375301	0.0375301	0.00215764	0.00215764	0.00215764	24.5156	24.6784	24.6612	24.6683	0.162706	0.145517	0.152688	0.00663683	0.00593568	0.00622819
2043	17.4416	17.476	17.476	17.476	0.0344002	0.0344002	0.0344002	0.00197231	0.00197231	0.00197231	24.7019	24.7846	24.6668	24.5206	0.0827104	-0.0351781	-0.181335	0.00334834	-0.0014241	-0.00734091
2044	17.4986	17.5325	17.5325	17.5325	0.0338552	0.0338552	0.0338552	0.00193474	0.00193474	0.00193474	24.9005	24.9077	24.9217	24.8446	0.00722132	0.0211514	-0.0558798	0.000290007	0.000849436	-0.00224412
2045	17.5495	17.5848	17.5848	17.5848	0.0353204	0.0353204	0.0353204	0.00201262	0.00201262	0.00201262	25.1323	24.926	24.9976	24.9383	-0.206311	-0.134668	-0.194026	-0.00820898	-0.00535838	-0.00772019
2046	17.5592	17.5923	17.5923	17.5923	0.0330863	0.0330863	0.0330863	0.00188426	0.00188426	0.00188426	25.0818	25.1053	25.1901	25.187	0.0235075	0.108293	0.105217	0.000937236	0.00431759	0.00419496
2047	17.5915	17.6218	17.6218	17.6218	0.0303529	0.0303529	0.0303529	0.00172544	0.00172544	0.00172544	25.1845	25.1518	25.13	25.1007	-0.0326776	-0.0544685	-0.0837945	-0.00129753	-0.00216278	-0.00332723
2048	17.6185	17.6483	17.6483	17.6483	0.0297628	0.0297628	0.0297628	0.00168929	0.00168929	0.00168929	25.2889	25.339	25.3372	25.2246	0.0500442	0.0483247	-0.064351	0.0019789	0.0019109	-0.00254463
2049	17.6718	17.6993	17.6993	17.6993	0.0274773	0.0274773	0.0274773	0.00155486	0.00155486	0.00155486	25.306	25.3399	25.3763	25.3714	0.0338987	0.0702712	0.0654483	0.00133955	0.00277686	0.00258628
2050	17.7173	17.7403	17.7403	17.7403	0.0230329	0.0230329	0.0230329	0.00130002	0.00130002	0.00130002	25.3315	25.2545	25.3742	25.2726	-0.0769757	0.0427069	-0.0589085	-0.00303874	0.00168592	-0.00232551

## Sheet: ASIR
Colorectal cancer incidence rate (per 100,000 persons per year) age-standardized to the 1960 Segi World population
	Australia										Canada
	Rate				Difference from No Pandemic			% change from No Pandemic			Rate				Difference from No Pandemic			% change from No Pandemic
Year	No pandemic	Status quo	Mitigation 15%	Mitigation 5%	Status quo	Mitigation 15%	Mitigation 5%	Status quo	Mitigation 15%	Mitigation 5%	No pandemic	Status quo	Mitigation 15%	Mitigation 5%	Status quo	Mitigation 15%	Mitigation 5%	Status quo	Mitigation 15%	Mitigation 5%
2017	37.1012	37.1012	37.1012	37.1012	0	0	0	0	0	0	29.7574	29.8591	29.8083	29.8993	0	0	0	0	0	0
2018	36.194	36.194	36.194	36.194	0	0	0	0	0	0	29.1538	29.137	29.2065	29.222	0	0	0	0	0	0
2019	36.2556	36.2556	36.2556	36.2556	0	0	0	0	0	0	28.8994	28.965	28.8858	28.8915	0	0	0	0	0	0
2020	34.7945	32.3045	32.3045	32.3045	-2.49	-2.49	-2.49	-0.0715629	-0.0715629	-0.0715629	28.5348	26.2749	26.2329	26.2999	-2.25994	-2.30193	-2.23487	-0.0791994	-0.0806708	-0.0783207
2021	34.7393	33.8669	33.8669	33.862	-0.872337	-0.872337	-0.877252	-0.025111	-0.025111	-0.0252525	28.1451	28.6027	28.6069	28.5811	0.457599	0.461873	0.436074	0.0162586	0.0164104	0.0154938
2022	33.3667	33.8982	36.0368	34.4091	0.531536	2.67012	1.04244	0.0159301	0.0800235	0.0312418	27.6805	28.645	28.6101	28.6947	0.96449	0.929588	1.01425	0.0348437	0.0335828	0.0366415
2023	33.7741	34.2656	33.9278	34.7829	0.491498	0.153758	1.00887	0.0145525	0.00455253	0.0298711	27.5592	28.0849	28.206	28.1262	0.525725	0.646833	0.567061	0.0190762	0.0234707	0.0205761
2024	32.4091	32.8422	32.5181	33.2789	0.43304	0.108948	0.869776	0.0133617	0.00336166	0.0268374	27.4299	27.7873	27.9213	27.8337	0.357327	0.491332	0.403789	0.0130269	0.0179123	0.0147207
2025	33.0203	33.4509	33.1207	33.1207	0.430659	0.100456	0.100456	0.0130422	0.00304225	0.00304225	27.248	27.3432	27.2723	27.3046	0.0952351	0.0243276	0.0566538	0.00349512	0.000892821	0.00207919
2026	31.7742	32.1774	31.8597	31.8597	0.403226	0.0854844	0.0854844	0.0126904	0.00269037	0.00269037	27.1561	27.2784	27.3142	27.2702	0.122266	0.158129	0.114159	0.00450235	0.00582296	0.00420379
2027	32.3637	32.7693	32.4457	32.4457	0.405641	0.0820035	0.0820035	0.0125338	0.00253381	0.00253381	27.0821	27.1039	27.1345	27.2345	0.0217824	0.0524189	0.152403	0.00080431	0.00193555	0.00562744
2028	31.3605	31.7371	31.4234	31.4234	0.37659	0.0629856	0.0629856	0.0120084	0.00200844	0.00200844	27.0621	27.1277	27.08	27.201	0.0655859	0.0178981	0.138933	0.00242353	0.000661372	0.00513387
2029	32.0297	32.1137	32.0965	32.0965	0.0840444	0.0668252	0.0668252	0.00262395	0.00208635	0.00208635	26.9199	27.1271	26.978	26.9874	0.207283	0.0581538	0.0675808	0.00770001	0.00216026	0.00251044
2030	31.0992	31.1576	31.1576	31.1576	0.0584341	0.0584341	0.0584341	0.00187896	0.00187896	0.00187896	26.9575	26.9335	27.013	27.0195	-0.0240437	0.0554558	0.0619595	-0.000891909	0.00205715	0.00229841
2031	31.6171	31.6712	31.6712	31.6712	0.0541286	0.0541286	0.0541286	0.001712	0.001712	0.001712	26.7941	26.8722	26.846	26.9127	0.078117	0.0518975	0.11859	0.00291546	0.0019369	0.00442598
2032	30.792	30.8446	30.8446	30.8446	0.0526098	0.0526098	0.0526098	0.00170855	0.00170855	0.00170855	26.9617	26.9241	26.9558	26.8916	-0.0375684	-0.00588835	-0.070119	-0.0013934	-0.000218397	-0.00260069
2033	31.4034	31.4577	31.4577	31.4577	0.0543074	0.0543074	0.0543074	0.00172935	0.00172935	0.00172935	26.8731	26.7832	26.8188	26.8267	-0.0899574	-0.054341	-0.046422	-0.00334748	-0.00202213	-0.00172745
2034	30.7147	30.7619	30.7619	30.7619	0.0472688	0.0472688	0.0472688	0.00153897	0.00153897	0.00153897	26.7975	26.8051	26.8853	26.8787	0.00762794	0.0878898	0.0812066	0.000284652	0.00327978	0.00303039
2035	31.1869	31.2325	31.2325	31.2325	0.0455926	0.0455926	0.0455926	0.00146192	0.00146192	0.00146192	26.8393	26.9151	26.7983	26.7867	0.0758239	-0.0409733	-0.0525561	0.00282511	-0.00152662	-0.00195818
2036	30.5762	30.6165	30.6165	30.6165	0.0402337	0.0402337	0.0402337	0.00131585	0.00131585	0.00131585	26.8855	26.9331	26.8918	26.8688	0.047544	0.00626304	-0.0167484	0.00176839	0.000232952	-0.000622954
2037	30.985	31.0255	31.0255	31.0255	0.0404868	0.0404868	0.0404868	0.00130666	0.00130666	0.00130666	26.7947	26.7447	26.8002	26.863	-0.0499334	0.00551281	0.0683379	-0.00186356	0.000205743	0.00255043
2038	30.4687	30.5113	30.5113	30.5113	0.0425903	0.0425903	0.0425903	0.00139784	0.00139784	0.00139784	26.7397	26.7647	26.6404	26.7023	0.0250551	-0.0992726	-0.0373331	0.000937001	-0.00371256	-0.00139617
2039	30.8321	30.873	30.873	30.873	0.0408633	0.0408633	0.0408633	0.00132535	0.00132535	0.00132535	26.8237	26.7205	26.7263	26.8427	-0.103212	-0.0974083	0.0189961	-0.00384779	-0.00363143	0.000708183
2040	30.4435	30.4813	30.4813	30.4813	0.0378707	0.0378707	0.0378707	0.00124397	0.00124397	0.00124397	26.8441	26.8186	26.7572	26.8104	-0.0255893	-0.0869065	-0.0337879	-0.000953255	-0.00323745	-0.00125867
2041	30.6896	30.7234	30.7234	30.7234	0.0338575	0.0338575	0.0338575	0.00110322	0.00110322	0.00110322	26.7356	26.8197	26.8268	26.7558	0.0841406	0.0912246	0.0202415	0.00314714	0.00341211	0.000757098
2042	30.4513	30.4849	30.4849	30.4849	0.0335983	0.0335983	0.0335983	0.00110335	0.00110335	0.00110335	26.7723	26.7481	26.7592	26.7353	-0.0242556	-0.0131129	-0.0370368	-0.000905997	-0.000489794	-0.0013834
2043	30.5696	30.6017	30.6017	30.6017	0.0320781	0.0320781	0.0320781	0.00104934	0.00104934	0.00104934	26.7813	26.8522	26.8415	26.8121	0.0709324	0.0602387	0.0307589	0.00264858	0.00224928	0.00114852
2044	30.3649	30.3929	30.3929	30.3929	0.0280183	0.0280183	0.0280183	0.00092272	0.00092272	0.00092272	26.8863	26.8836	26.8988	26.8507	-0.00268186	0.0125277	-0.0356205	-9.97483e-05	0.000465953	-0.00132486
2045	30.3845	30.41	30.41	30.41	0.0254895	0.0254895	0.0254895	0.000838899	0.000838899	0.000838899	26.8519	26.8143	26.9053	26.7882	-0.0375145	0.0534559	-0.0636945	-0.00139709	0.00199077	-0.00237207
2046	30.2876	30.3109	30.3109	30.3109	0.0233808	0.0233808	0.0233808	0.00077196	0.00077196	0.00077196	26.8396	26.6706	26.8581	26.7863	-0.169034	0.018484	-0.0533587	-0.00629792	0.000688685	-0.00198806
2047	30.2499	30.2706	30.2706	30.2706	0.0206359	0.0206359	0.0206359	0.000682178	0.000682178	0.000682178	26.8392	26.8822	26.8357	26.8051	0.0430035	-0.00354091	-0.0341484	0.00160226	-0.000131931	-0.00127233
2048	30.1984	30.2181	30.2181	30.2181	0.0196309	0.0196309	0.0196309	0.000650065	0.000650065	0.000650065	26.856	26.9001	26.8817	26.9066	0.0440886	0.0257291	0.0505406	0.00164166	0.000958039	0.00188191
2049	30.1453	30.1619	30.1619	30.1619	0.0165729	0.0165729	0.0165729	0.000549768	0.000549768	0.000549768	26.8533	26.7887	26.7791	26.7949	-0.0645515	-0.0741877	-0.0583437	-0.00240386	-0.0027627	-0.00217269
2050	30.1258	30.1373	30.1373	30.1373	0.0115272	0.0115272	0.0115272	0.000382634	0.000382634	0.000382634	26.8833	26.791	26.8339	26.835	-0.0923226	-0.0493901	-0.0483202	-0.0034342	-0.0018372	-0.00179741
References
https://publications.iarc.fr/_publications/media/download/3646/87bdabc699a62310ca65e74059a3a7053602c6cd.pdf
https://gco.iarc.fr/overtime/en/about

## Sheet: ASMR
Colorectal cancer mortality rate (per 100,000 persons per year) age-standardized to the 1960 Segi World population
	Australia										Canada
	Rate				Difference from No Pandemic			% change from No Pandemic			Rate				Difference from No Pandemic			% change from No Pandemic
Year	No pandemic	Status quo	Mitigation 15%	Mitigation 5%	Status quo	Mitigation 15%	Mitigation 5%	Status quo	Mitigation 15%	Mitigation 5%	No pandemic	Status quo	Mitigation 15%	Mitigation 5%	Status quo	Mitigation 15%	Mitigation 5%	Status quo	Mitigation 15%	Mitigation 5%
2017	8.27118	8.27118	8.27118	8.27118	0	0	0	0	0	0	10.1208	10.1479	10.1467	10.0969	0	0	0	0	0	0
2018	8.1322	8.1322	8.1322	8.1322	0	0	0	0	0	0	9.90659	9.94066	9.88728	9.95832	0	0	0	0	0	0
2019	8.05201	8.05201	8.05201	8.05201	0	0	0	0	0	0	9.76263	9.7436	9.77236	9.7361	0	0	0	0	0	0
2020	7.85843	7.88226	7.88226	7.88226	0.0238288	0.0238288	0.0238288	0.00303226	0.00303226	0.00303226	9.64313	9.73715	9.75676	9.75881	0.09402	0.113635	0.115684	0.00974995	0.011784	0.0119965
2021	7.73078	7.86875	7.86779	7.86834	0.13797	0.137011	0.137556	0.0178468	0.0177228	0.0177933	9.50662	9.80455	9.75049	9.73064	0.297929	0.243873	0.224019	0.0313391	0.0256529	0.0235645
2022	7.54737	7.81926	7.78123	7.80216	0.271893	0.233862	0.254785	0.0360248	0.0309858	0.0337581	9.37909	9.64664	9.47361	9.54666	0.267544	0.094521	0.167567	0.0285255	0.0100778	0.0178661
2023	7.44199	7.75665	7.63683	7.70607	0.31466	0.194844	0.264087	0.0422817	0.0261817	0.0354861	9.26897	9.56752	9.33385	9.34377	0.298551	0.0648827	0.0747986	0.0322097	0.00699999	0.00806979
2024	7.29344	7.60903	7.44354	7.5178	0.315584	0.150098	0.224359	0.0432696	0.0205798	0.0307617	9.26069	9.57873	9.3782	9.33829	0.318037	0.117512	0.0776006	0.0343427	0.0126893	0.00837957
2025	7.22368	7.53657	7.3519	7.40879	0.312892	0.128217	0.185111	0.0433148	0.0177495	0.0256256	9.18402	9.40693	9.27384	9.27093	0.222916	0.0898269	0.0869139	0.0242722	0.00978078	0.0094636
2026	7.12343	7.4235	7.2314	7.27545	0.300074	0.107972	0.152026	0.042125	0.0151573	0.0213417	9.14555	9.29306	9.10412	9.15824	0.147506	-0.0414277	0.0126937	0.0161287	-0.00452983	0.00138797
2027	7.07453	7.36354	7.16862	7.20283	0.289011	0.0940907	0.128301	0.0408524	0.0132999	0.0181356	9.04057	9.25271	9.17333	9.19194	0.212145	0.132758	0.151369	0.0234658	0.0146847	0.0167433
2028	6.9905	6.97672	7.01006	6.99846	-0.0137809	0.0195613	0.00795901	-0.00197138	0.00279827	0.00113855	9.0752	9.15815	9.1109	9.17833	0.0829467	0.0356969	0.103133	0.00913993	0.00393346	0.0113643
2029	6.95703	6.95929	6.97716	6.97112	0.00225531	0.0201251	0.0140916	0.000324177	0.00289277	0.00202552	9.04057	9.06116	8.98632	9.05324	0.020594	-0.0542424	0.0126764	0.00227796	-0.00599989	0.00140217
2030	6.89598	6.90619	6.91584	6.91306	0.0102074	0.0198643	0.0170808	0.00148019	0.00288056	0.00247692	8.99533	9.06825	9.03029	9.03993	0.072918	0.0349616	0.0446001	0.0081062	0.00388664	0.00495814
2031	6.86905	6.88397	6.88765	6.88657	0.0149213	0.0185994	0.0175191	0.00217225	0.00270771	0.00255044	9.02046	9.02879	9.00694	9.0803	0.00832786	-0.0135208	0.0598419	0.000923219	-0.0014989	0.00663402
2032	6.81736	6.83434	6.83434	6.83434	0.0169843	0.0169843	0.0169843	0.00249133	0.00249133	0.00249133	9.06242	9.00239	9.02098	8.9833	-0.0600328	-0.0414367	-0.0791152	-0.00662437	-0.00457237	-0.00873003
2033	6.77787	6.79512	6.79512	6.79512	0.0172421	0.0172421	0.0172421	0.00254388	0.00254388	0.00254388	9.01734	9.02224	8.97953	9.05281	0.00489949	-0.0378147	0.0354622	0.000543341	-0.00419356	0.00393267
2034	6.73586	6.75303	6.75303	6.75303	0.017166	0.017166	0.017166	0.00254845	0.00254845	0.00254845	8.91682	8.95602	9.01606	8.98571	0.0392039	0.0992445	0.0688908	0.00439662	0.01113	0.00772594
2035	6.71726	6.73334	6.73334	6.73334	0.0160763	0.0160763	0.0160763	0.00239328	0.00239328	0.00239328	8.98877	9.02771	8.96135	8.97582	0.0389397	-0.0274144	-0.0129526	0.00433204	-0.00304985	-0.00144098
2036	6.66607	6.68133	6.68133	6.68133	0.0152652	0.0152652	0.0152652	0.00228998	0.00228998	0.00228998	8.98844	9.05116	9.03394	9.02963	0.0627187	0.0455015	0.0411838	0.0069777	0.00506222	0.00458186
2037	6.66498	6.68048	6.68048	6.68048	0.0154928	0.0154928	0.0154928	0.0023245	0.0023245	0.0023245	8.9801	8.9396	8.97141	8.95488	-0.0404941	-0.00868503	-0.0252138	-0.00450932	-0.000967142	-0.00280775
2038	6.61677	6.63179	6.63179	6.63179	0.0150212	0.0150212	0.0150212	0.00227017	0.00227017	0.00227017	8.98858	8.95148	8.93548	8.99442	-0.0371035	-0.0531054	0.0058342	-0.00412785	-0.00590809	0.000649068
2039	6.62258	6.63634	6.63634	6.63634	0.0137549	0.0137549	0.0137549	0.00207697	0.00207697	0.00207697	8.96071	8.94969	8.96355	8.94493	-0.0110162	0.00284841	-0.01578	-0.00122939	0.000317878	-0.00176103
2040	6.58496	6.59793	6.59793	6.59793	0.0129778	0.0129778	0.0129778	0.00197082	0.00197082	0.00197082	8.97222	8.98308	8.94082	8.97769	0.0108655	-0.0314034	0.00546871	0.00121101	-0.00350007	0.000609515
2041	6.57649	6.58827	6.58827	6.58827	0.0117793	0.0117793	0.0117793	0.00179112	0.00179112	0.00179112	8.97361	8.94307	8.96406	8.94871	-0.0305398	-0.00955659	-0.0249022	-0.00340329	-0.00106497	-0.00277505
2042	6.55489	6.5655	6.5655	6.5655	0.0106119	0.0106119	0.0106119	0.00161893	0.00161893	0.00161893	8.94655	8.95973	8.98079	8.98665	0.013175	0.0342386	0.0400924	0.00147263	0.00382701	0.00448133
2043	6.53377	6.54357	6.54357	6.54357	0.00980003	0.00980003	0.00980003	0.0014999	0.0014999	0.0014999	8.93173	9.00627	8.92093	8.88534	0.0745392	-0.0108002	-0.0463876	0.00834543	-0.0012092	-0.00519358
2044	6.51339	6.52253	6.52253	6.52253	0.00913548	0.00913548	0.00913548	0.00140257	0.00140257	0.00140257	8.97159	8.98625	8.99121	8.96812	0.0146604	0.0196176	-0.00347139	0.00163409	0.00218663	-0.000386932
2045	6.48813	6.49657	6.49657	6.49657	0.00844517	0.00844517	0.00844517	0.00130163	0.00130163	0.00130163	8.99905	8.95219	8.95837	8.95652	-0.0468536	-0.040674	-0.0425239	-0.0052065	-0.00451981	-0.00472537
2046	6.46044	6.46748	6.46748	6.46748	0.00704724	0.00704724	0.00704724	0.00109083	0.00109083	0.00109083	8.95541	8.97951	8.98882	8.97899	0.0240948	0.0334027	0.0235736	0.00269053	0.00372989	0.00263233
2047	6.44756	6.45397	6.45397	6.45397	0.00640912	0.00640912	0.00640912	0.000994038	0.000994038	0.000994038	8.95519	8.96766	8.95971	8.95049	0.0124706	0.00452506	-0.00469686	0.00139256	0.0005053	-0.000524485
2048	6.4273	6.43355	6.43355	6.43355	0.00625037	0.00625037	0.00625037	0.000972473	0.000972473	0.000972473	9.00123	9.01881	9.00448	9.00024	0.0175792	0.00325334	-0.000984397	0.00195298	0.000361433	-0.000109363
2049	6.41268	6.41832	6.41832	6.41832	0.00563602	0.00563602	0.00563602	0.000878887	0.000878887	0.000878887	8.96313	8.98544	9.01853	8.99227	0.0223107	0.0554041	0.0291417	0.00248916	0.00618134	0.00325129
2050	6.39855	6.40247	6.40247	6.40247	0.00391338	0.00391338	0.00391338	0.000611605	0.000611605	0.000611605	8.96812	8.8949	8.99321	8.96235	-0.0732197	0.0250946	-0.00576852	-0.00816445	0.0027982	-0.000643225
References
https://publications.iarc.fr/_publications/media/download/3646/87bdabc699a62310ca65e74059a3a7053602c6cd.pdf
https://gco.iarc.fr/overtime/en/about
